# Supplementary material for: The role of H19, a long non-coding RNA, in mouse liver postnatal maturation
Source: PLoS One. 2017 Nov 3;12(11):e0187557. doi: 10.1371/journal.pone.0187557 (PMC5669494; doi:10.1371/journal.pone.0187557)
Supplement: S1 Minimal Data Set — (XLSX) [file pone.0187557.s001.xlsx]

## Sheet: Sheet1
H19 Day 5
	X-Title	Wildtype				Maternal Mutant				Paternal Mutant
		A:Y1	A:Y2	A:Y3	A:Y4	B:Y1	B:Y2	B:Y3	B:Y4	C:Y1	C:Y2	C:Y3	C:Y4
		0.699847	1.34268	1.25276	0.704715	0.007017	0.002734	0.004172	0.001445	0.537789	0.471429	0.439859	0.657522
H19 Day 10
	X-Title	Wildtype				Maternal Mutant				Paternal Mutant
		A:Y1	A:Y2	A:Y3	A:Y4	B:Y1	B:Y2	B:Y3	B:Y4	C:Y1	C:Y2	C:Y3	C:Y4
Day 10		1.17178	0.535404	1.51435	0.778463	0.007698	0.007698	0.002522	0.018057	0.2991	0.602361	1.51435	0.805916
H19 Day 15
	X-Title	Wildtype				Maternal Mutant				Paternal Mutant
		A:Y1	A:Y2	A:Y3	A:Y4	B:Y1	B:Y2	B:Y3	B:Y4	C:Y1	C:Y2	C:Y3	C:Y4
Day 15		1.7375	0.214197	0.844993	1.20331	0.015272	0.003188	0.002644	0.00041	2.09509	0.402486	0.386091	2.37349
H19 Day 20
	X-Title	Wildtype				Maternal Mutant				Paternal Mutant
		A:Y1	A:Y2	A:Y3	A:Y4	B:Y1	B:Y2	B:Y3	B:Y4	C:Y1	C:Y2	C:Y3	C:Y4
Day 20		1.12013	1.37904	0.002188	1.49865	0.001777	0	0.002411	0.002143	1.01654	1.22575	2.62745	2.48572
H19 Day 30
	X-Title	Wildtype				Maternal Mutant				Paternal Mutant
		A:Y1	A:Y2	A:Y3	A:Y4	B:Y1	B:Y2	B:Y3	B:Y4	C:Y1	C:Y2	C:Y3	C:Y4
Male		0.024529	0.966356	2.44634	0.562773	0	0	0.146668	0	0.953052	0.26073	2.42944	0.727302
Female		0.544015	2.91141	0.132285	0.412287	0	0	0	0	1.66062	0.940643	0.824573	0.483544
H19 Day 60
	X-Title	Wildtype				Maternal Mutant				Paternal Mutant
		A:Y1	A:Y2	A:Y3	A:Y4	B:Y1	B:Y2	B:Y3	B:Y4	C:Y1	C:Y2	C:Y3	C:Y4
Male		0	2.2755	1.7245	0	0	0	0	0	0	0	0	0
Female		4	0	0	0	0.042101	0	0.01323	0.00613	0.615572	0.241484	0.307786	0.184284
miR-675-3p Day 5
X-Title	Wildtype				Maternal Mutant				Paternal Mutant
	A:Y1	A:Y2	A:Y3	A:Y4	B:Y1	B:Y2	B:Y3	B:Y4	C:Y1	C:Y2	C:Y3	C:Y4
	1.16998	1.20288	0.886682	0.740457	0.022043	0	0	0	0.324545	0.326802	0.844687	1.16998
miR-675-3p Day 10
X-Title	Wildtype				Maternal Mutant				Paternal Mutant
	A:Y1	A:Y2	A:Y3	A:Y4	B:Y1	B:Y2	B:Y3	B:Y4	C:Y1	C:Y2	C:Y3	C:Y4
	0	0.922365	1.94991	1.12772	0	0	0	0	2.00473	1.44735	1.32263	2.33498
miR-675-3p Day 15
X-Title	Wildtype				Maternal Mutant				Paternal Mutant
	A:Y1	A:Y2	A:Y3	A:Y4	B:Y1	B:Y2	B:Y3	B:Y4	C:Y1	C:Y2	C:Y3	C:Y4
	0.732618	1.97401	0	1.29337	0	0	0.222385	0	0.4734	1.69482	2.64109	2.17518
miR-675-3p Day 20
X-Title	Wildtype				Maternal Mutant				Paternal Mutant
	A:Y1	A:Y2	A:Y3	A:Y4	B:Y1	B:Y2	B:Y3	B:Y4	C:Y1	C:Y2	C:Y3	C:Y4
	1.00482	1.45089	1.54429	0	0	0	0	0	1.28961	1.06211	1.43092	1.22854
miR-675-3p Day 30
	X-Title	Data Set-A				Data Set-B				Data Set-C
		A:Y1	A:Y2	A:Y3	A:Y4	B:Y1	B:Y2	B:Y3	B:Y4	C:Y1	C:Y2	C:Y3	C:Y4
Male		1.98308	0	0.893625	1.1233	0	0	0	0	1.73838	0.677241	0	0.30098
Female		0.895319	0.114266	1.74167	1.24874	0	0	0	0	2.67673	1.98684	1.40491	0
miR-675-3p Day 60
	X-Title	Wildtype				Maternal Mutant				Paternal Mutant
		A:Y1	A:Y2	A:Y3	A:Y4	B:Y1	B:Y2	B:Y3	B:Y4	C:Y1	C:Y2	C:Y3	C:Y4
Male		0	0	0	0	0	0	0	0	0	0	0	0
Female		0	0	0	0	0	0	0	0	0	0	0	0
miR-675-5p Day 5
X-Title	Data Set-A				Data Set-B				Data Set-C
	A:Y1	A:Y2	A:Y3	A:Y4	B:Y1	B:Y2	B:Y3	B:Y4	C:Y1	C:Y2	C:Y3	C:Y4
	1.14804	0.795078	0.510212	1.54667	0	0	0	0	2.32813	0.864039	0	0.811784
miR-675-5p Day 10
X-Title	Data Set-A				Data Set-B				Data Set-C
	A:Y1	A:Y2	A:Y3	A:Y4	B:Y1	B:Y2	B:Y3	B:Y4	C:Y1	C:Y2	C:Y3	C:Y4
	2.46246	1.26584	0	0.271702	0	0	0	0	1.45407	1.8405	0	0.959329
miR-675-5p Day 15
X-Title	Data Set-A				Data Set-B				Data Set-C
	A:Y1	A:Y2	A:Y3	A:Y4	B:Y1	B:Y2	B:Y3	B:Y4	C:Y1	C:Y2	C:Y3	C:Y4
	2.38336	1.61664	0	0	0	0	0	0	2.41663	0	6.93068	3.30122
miR-675-5p Day 20
X-Title	Data Set-A				Data Set-B				Data Set-C
	A:Y1	A:Y2	A:Y3	A:Y4	B:Y1	B:Y2	B:Y3	B:Y4	C:Y1	C:Y2	C:Y3	C:Y4
	0	0	4	0	0	0	0	0	7.06162	2.86791	6.6807	0
miR-675-5p Day 30
	X-Title	Data Set-A				Data Set-B				Data Set-C
		A:Y1	A:Y2	A:Y3	A:Y4	B:Y1	B:Y2	B:Y3	B:Y4	C:Y1	C:Y2	C:Y3	C:Y4
Male		0	0	0	0	0	0	0	0	0	0	0	0
Female		0	0	0	0	0	0	0	0	0	0	0	0
miR-675-5p Day 60
	X-Title	Data Set-A				Data Set-B				Data Set-C
		A:Y1	A:Y2	A:Y3	A:Y4	B:Y1	B:Y2	B:Y3	B:Y4	C:Y1	C:Y2	C:Y3	C:Y4
Male		0	0	0	0	0	0	0	0	0	0	0	0
Female		0	0	0	4	0	0	0	0	0	0	0	0
Day 5 Liver Weight
X-Title	Data Set-A																									Data Set-B
	A:Y1	A:Y2	A:Y3	A:Y4	A:Y5	A:Y6	A:Y7	A:Y8	A:Y9	A:Y10	A:Y11	A:Y12	A:Y13	A:Y14	A:Y15	A:Y16	A:Y17	A:Y18	A:Y19	A:Y20	A:Y21	A:Y22	A:Y23	A:Y24	A:Y25	B:Y1	B:Y2	B:Y3	B:Y4	B:Y5	B:Y6	B:Y7	B:Y8	B:Y9	B:Y10	B:Y11	B:Y12	B:Y13	B:Y14	B:Y15	B:Y16	B:Y17	B:Y18	B:Y19	B:Y20	B:Y21	B:Y22	B:Y23	B:Y24
	0.06	0.06	0.04	0.06	0.09	0.08	0.08	0.11	0.11	0.09	0.07	0.07	0.09	0.09	0.1	0.1	0.1	0.09	0.09	0.09	0.05	0.08	0.08	0.08	0.08	0.09	0.09	0.12	0.13	0.11
Day 10 Liver Weight
X-Title	Data Set-A																									Data Set-B
	A:Y1	A:Y2	A:Y3	A:Y4	A:Y5	A:Y6	A:Y7	A:Y8	A:Y9	A:Y10	A:Y11	A:Y12	A:Y13	A:Y14	A:Y15	A:Y16	A:Y17	A:Y18	A:Y19	A:Y20	A:Y21	A:Y22	A:Y23	A:Y24	A:Y25	B:Y1	B:Y2	B:Y3	B:Y4	B:Y5	B:Y6	B:Y7	B:Y8	B:Y9	B:Y10	B:Y11	B:Y12	B:Y13	B:Y14	B:Y15	B:Y16	B:Y17	B:Y18	B:Y19	B:Y20	B:Y21	B:Y22	B:Y23	B:Y24
	0.15	0.16	0.16	0.19	0.19	0.2	0.18	0.14	0.21	0.15	0.14	0.14	0.17	0.15												0.18	0.19	0.2	0.13	0.21
Day 15 Liver Weight
X-Title	Data Set-A																									Data Set-B
	A:Y1	A:Y2	A:Y3	A:Y4	A:Y5	A:Y6	A:Y7	A:Y8	A:Y9	A:Y10	A:Y11	A:Y12	A:Y13	A:Y14	A:Y15	A:Y16	A:Y17	A:Y18	A:Y19	A:Y20	A:Y21	A:Y22	A:Y23	A:Y24	A:Y25	B:Y1	B:Y2	B:Y3	B:Y4	B:Y5	B:Y6	B:Y7	B:Y8	B:Y9	B:Y10	B:Y11	B:Y12	B:Y13	B:Y14	B:Y15	B:Y16	B:Y17	B:Y18	B:Y19	B:Y20	B:Y21	B:Y22	B:Y23	B:Y24
	0.25	0.24	0.3	0.39	0.34	0.37	0.41																			0.3	0.46	0.31	0.34	0.3
Day 20 Liver Weight
X-Title	Data Set-A																									Data Set-B
	A:Y1	A:Y2	A:Y3	A:Y4	A:Y5	A:Y6	A:Y7	A:Y8	A:Y9	A:Y10	A:Y11	A:Y12	A:Y13	A:Y14	A:Y15	A:Y16	A:Y17	A:Y18	A:Y19	A:Y20	A:Y21	A:Y22	A:Y23	A:Y24	A:Y25	B:Y1	B:Y2	B:Y3	B:Y4	B:Y5	B:Y6	B:Y7	B:Y8	B:Y9	B:Y10	B:Y11	B:Y12	B:Y13	B:Y14	B:Y15	B:Y16	B:Y17	B:Y18	B:Y19	B:Y20	B:Y21	B:Y22	B:Y23	B:Y24
	0.52	0.5	0.48	0.59	0.38	0.5	0.53	0.53	0.61	0.49	0.46	0.46	0.56	0.53	0.47	0.43	0.42	0.51	0.46							0.44	0.68	0.54	0.44	0.6	0.34	0.45	0.36	0.51	0.47	0.48	0.52
Day 30 Liver Weight
	X-Title	Data Set-A																									Data Set-B
		A:Y1	A:Y2	A:Y3	A:Y4	A:Y5	A:Y6	A:Y7	A:Y8	A:Y9	A:Y10	A:Y11	A:Y12	A:Y13	A:Y14	A:Y15	A:Y16	A:Y17	A:Y18	A:Y19	A:Y20	A:Y21	A:Y22	A:Y23	A:Y24	A:Y25	B:Y1	B:Y2	B:Y3	B:Y4	B:Y5	B:Y6	B:Y7	B:Y8	B:Y9	B:Y10	B:Y11	B:Y12	B:Y13	B:Y14	B:Y15	B:Y16	B:Y17	B:Y18	B:Y19	B:Y20	B:Y21	B:Y22	B:Y23
Male		1.06	0.94	0.84	0.94	1.33	1.33	1.07	1.31																		1.08	1.19	0.76	0.93	1.39	0.88
Female		0.82	0.68	0.7	0.93	1.06	0.87																				0.9	0.73	0.64	0.87	0.89
Day 60 Liver Weight
	X-Title	Data Set-A																									Data Set-B
		A:Y1	A:Y2	A:Y3	A:Y4	A:Y5	A:Y6	A:Y7	A:Y8	A:Y9	A:Y10	A:Y11	A:Y12	A:Y13	A:Y14	A:Y15	A:Y16	A:Y17	A:Y18	A:Y19	A:Y20	A:Y21	A:Y22	A:Y23	A:Y24	A:Y25	B:Y1	B:Y2	B:Y3	B:Y4	B:Y5	B:Y6	B:Y7	B:Y8	B:Y9	B:Y10	B:Y11	B:Y12	B:Y13	B:Y14	B:Y15	B:Y16	B:Y17	B:Y18	B:Y19	B:Y20	B:Y21	B:Y22	B:Y23
Male		1.29	1.26	1.23	1.61	1.46	1.43	1.47	1.45	1.66	1.42	1.34	1.42	1.46	1.13	1.38	1.37	1.26	1.44	1.45	1.43	1.42	1.42	1.24	1.52	1.46	1.55	1.64	1.61	1.32	1.49	1.46	1.45	1.68	1.58	1.53	1.69	1.59	1.52
Female		1.1	1.14	1.24	1.02	1.03	0.83	1.06	0.93	1.11	0.94	0.98	1.03	1.2	1.02	1.2	1.14	1.18									1.22	0.82	1.06	1.13	1.37
Day 5 Body Weight
	X-Title	H19 M+/P+																									H19 M-/P+
		A:Y1	A:Y2	A:Y3	A:Y4	A:Y5	A:Y6	A:Y7	A:Y8	A:Y9	A:Y10	A:Y11	A:Y12	A:Y13	A:Y14	A:Y15	A:Y16	A:Y17	A:Y18	A:Y19	A:Y20	A:Y21	A:Y22	A:Y23	A:Y24	A:Y25	B:Y1	B:Y2	B:Y3	B:Y4	B:Y5	B:Y6	B:Y7	B:Y8	B:Y9	B:Y10	B:Y11	B:Y12	B:Y13	B:Y14	B:Y15	B:Y16	B:Y17	B:Y18	B:Y19	B:Y20	B:Y21	B:Y22	B:Y23
Day 5		2.5	2.47	2.54	2.19	3.11	2.97	3.05	3.44	3.61	2.67	2.41	2.47	2.85	2.77	3.17	2.83	3.08	2.94	2.7	2.9	2.78	2.33	2.73	2.79	2.45	3.51	3.58	3.94	3.98	3.63
Day 10 Body Weight
X-Title	Data Set-A																									Data Set-B
	A:Y1	A:Y2	A:Y3	A:Y4	A:Y5	A:Y6	A:Y7	A:Y8	A:Y9	A:Y10	A:Y11	A:Y12	A:Y13	A:Y14	A:Y15	A:Y16	A:Y17	A:Y18	A:Y19	A:Y20	A:Y21	A:Y22	A:Y23	A:Y24	A:Y25	B:Y1	B:Y2	B:Y3	B:Y4	B:Y5	B:Y6	B:Y7	B:Y8	B:Y9	B:Y10	B:Y11	B:Y12	B:Y13	B:Y14	B:Y15	B:Y16	B:Y17	B:Y18	B:Y19	B:Y20	B:Y21	B:Y22	B:Y23	B:Y24
	4.77	4.81	5.04	5.36	5.27	5.4	4.93	4.31	5.6	4.81	4.7	4.78	5.02	4.96												5.53	4.88	5.34	4.3	6.9
Day 15 Body Weight
X-Title	Data Set-A																									Data Set-B
	A:Y1	A:Y2	A:Y3	A:Y4	A:Y5	A:Y6	A:Y7	A:Y8	A:Y9	A:Y10	A:Y11	A:Y12	A:Y13	A:Y14	A:Y15	A:Y16	A:Y17	A:Y18	A:Y19	A:Y20	A:Y21	A:Y22	A:Y23	A:Y24	A:Y25	B:Y1	B:Y2	B:Y3	B:Y4	B:Y5	B:Y6	B:Y7	B:Y8	B:Y9	B:Y10	B:Y11	B:Y12	B:Y13	B:Y14	B:Y15	B:Y16	B:Y17	B:Y18	B:Y19	B:Y20	B:Y21	B:Y22	B:Y23	B:Y24
	5.77	5.07	5.53	6.46	7.41	7.4	7.01																			5.87	8.36	6.98	6.96	5.59
Day 20 Body Weight
X-Title	Data Set-A																									Data Set-B
	A:Y1	A:Y2	A:Y3	A:Y4	A:Y5	A:Y6	A:Y7	A:Y8	A:Y9	A:Y10	A:Y11	A:Y12	A:Y13	A:Y14	A:Y15	A:Y16	A:Y17	A:Y18	A:Y19	A:Y20	A:Y21	A:Y22	A:Y23	A:Y24	A:Y25	B:Y1	B:Y2	B:Y3	B:Y4	B:Y5	B:Y6	B:Y7	B:Y8	B:Y9	B:Y10	B:Y11	B:Y12	B:Y13	B:Y14	B:Y15	B:Y16	B:Y17	B:Y18	B:Y19	B:Y20	B:Y21	B:Y22	B:Y23	B:Y24
	7.78	8.17	8.5	8.5	7.96	8.49	7.92	8.68	8.71	7.97	8.6	7.31	7.57	7.21	6.49	7.98	7.05	8.79	7.61							8.3	9.21	8.36	7.74	8.67	7.96	8.17	7.87	8.45	8.61	9.69	8.56
Day 30 Body Weight
	X-Title	Data Set-A																									Data Set-B
		A:Y1	A:Y2	A:Y3	A:Y4	A:Y5	A:Y6	A:Y7	A:Y8	A:Y9	A:Y10	A:Y11	A:Y12	A:Y13	A:Y14	A:Y15	A:Y16	A:Y17	A:Y18	A:Y19	A:Y20	A:Y21	A:Y22	A:Y23	A:Y24	A:Y25	B:Y1	B:Y2	B:Y3	B:Y4	B:Y5	B:Y6	B:Y7	B:Y8	B:Y9	B:Y10	B:Y11	B:Y12	B:Y13	B:Y14	B:Y15	B:Y16	B:Y17	B:Y18	B:Y19	B:Y20	B:Y21	B:Y22	B:Y23
Male		17.55	15.87	15.58	16.93	18.35	17.44	18.1	19.57																		17.18	17.39	16.29	16.86	20.43	16.54
Female		13.19	13.59	12.75	14.8	14.78	14.52																				16.2	14.73	15.28	16.57	16.59
Day 60 Body Weight
	X-Title	Data Set-A																									Data Set-B
		A:Y1	A:Y2	A:Y3	A:Y4	A:Y5	A:Y6	A:Y7	A:Y8	A:Y9	A:Y10	A:Y11	A:Y12	A:Y13	A:Y14	A:Y15	A:Y16	A:Y17	A:Y18	A:Y19	A:Y20	A:Y21	A:Y22	A:Y23	A:Y24	A:Y25	B:Y1	B:Y2	B:Y3	B:Y4	B:Y5	B:Y6	B:Y7	B:Y8	B:Y9	B:Y10	B:Y11	B:Y12	B:Y13	B:Y14	B:Y15	B:Y16	B:Y17	B:Y18	B:Y19	B:Y20	B:Y21	B:Y22	B:Y23
Male		24.38	22.3	24.83	25.87	25.68	27.3	25.81	23.84	27.5	26.75	26.82	28.23	26.52	23.23	25.06	26.61	23.8	26.19	26.14	25.36	26.38	26.17	23.4	25.78	25.6	28.91	28.37	29.96	28.56	27.17	26.98	27.49	30.46	28.79	28.95	30.65	29.96	30.09
Female		18.61	18.57	18.71	18.84	17.93	17.53	19.58	18.11	19.65	18.04	18.22	17.39	19.72	17.56	19.49	19.23	19.32									21.77	20.61	20.72	21.8	23.02
Ki67 Day 5
X-Title	Data Set-A															Data Set-B															Data Set-C
	A:Y1	A:Y2	A:Y3	A:Y4	A:Y5	A:Y6	A:Y7	A:Y8	A:Y9	A:Y10	A:Y11	A:Y12	A:Y13	A:Y14	A:Y15	B:Y1	B:Y2	B:Y3	B:Y4	B:Y5	B:Y6	B:Y7	B:Y8	B:Y9	B:Y10	B:Y11	B:Y12	B:Y13	B:Y14	B:Y15	C:Y1	C:Y2	C:Y3	C:Y4	C:Y5	C:Y6	C:Y7	C:Y8	C:Y9	C:Y10	C:Y11	C:Y12	C:Y13	C:Y14	C:Y15
	196	117	116	141	128	82	87	208	216	166	88	217	159	213	141	271	262	405	344	320	255	279	305	354	247	258	285	400	298	384	131	218	235	263	276	221	203	228	220	240	172	252	159	126	173
Ki67 Day 10
X-Title	Data Set-A															Data Set-B															Data Set-C
	A:Y1	A:Y2	A:Y3	A:Y4	A:Y5	A:Y6	A:Y7	A:Y8	A:Y9	A:Y10	A:Y11	A:Y12	A:Y13	A:Y14	A:Y15	B:Y1	B:Y2	B:Y3	B:Y4	B:Y5	B:Y6	B:Y7	B:Y8	B:Y9	B:Y10	B:Y11	B:Y12	B:Y13	B:Y14	B:Y15	C:Y1	C:Y2	C:Y3	C:Y4	C:Y5	C:Y6	C:Y7	C:Y8	C:Y9	C:Y10	C:Y11	C:Y12	C:Y13	C:Y14	C:Y15
	106	132	140	116	115	135	148	156	113	103	99	98	100	165	123	176	302	162	194	173	210	197	155	190	234	166	243	202	184	160	93	103	136	143	78	126	96	122	136	112	105	75	56	92	102
Ki67 Day 15
X-Title	Data Set-A															Data Set-B															Data Set-C
	A:Y1	A:Y2	A:Y3	A:Y4	A:Y5	A:Y6	A:Y7	A:Y8	A:Y9	A:Y10	A:Y11	A:Y12	A:Y13	A:Y14	A:Y15	B:Y1	B:Y2	B:Y3	B:Y4	B:Y5	B:Y6	B:Y7	B:Y8	B:Y9	B:Y10	B:Y11	B:Y12	B:Y13	B:Y14	B:Y15	C:Y1	C:Y2	C:Y3	C:Y4	C:Y5	C:Y6	C:Y7	C:Y8	C:Y9	C:Y10	C:Y11	C:Y12	C:Y13	C:Y14	C:Y15
	42	83	44	32	86	72	108	81	87	39	67	63	80	43	41	57	53	50	85	73	48	94	72	57	82	96	49	39	43	56	54	44	63	39	36	49	58	39	55	42	39	84	85	22	49
Ki67 Day 20
X-Title	Data Set-A															Data Set-B															Data Set-C
	A:Y1	A:Y2	A:Y3	A:Y4	A:Y5	A:Y6	A:Y7	A:Y8	A:Y9	A:Y10	A:Y11	A:Y12	A:Y13	A:Y14	A:Y15	B:Y1	B:Y2	B:Y3	B:Y4	B:Y5	B:Y6	B:Y7	B:Y8	B:Y9	B:Y10	B:Y11	B:Y12	B:Y13	B:Y14	B:Y15	C:Y1	C:Y2	C:Y3	C:Y4	C:Y5	C:Y6	C:Y7	C:Y8	C:Y9	C:Y10	C:Y11	C:Y12	C:Y13	C:Y14	C:Y15
	21	40	36	48	40	52	66	50	60	52	64	54	35	48	27	46	75	54	66	62	92	60	121	66	71	109	94	101	68	47	49	45	47	45	41	72	52	65	96	81	42	46	40	36	22
Ki67 Day 30
	X-Title	Data Set-A															Data Set-B															Data Set-C
		A:Y1	A:Y2	A:Y3	A:Y4	A:Y5	A:Y6	A:Y7	A:Y8	A:Y9	A:Y10	A:Y11	A:Y12	A:Y13	A:Y14	A:Y15	B:Y1	B:Y2	B:Y3	B:Y4	B:Y5	B:Y6	B:Y7	B:Y8	B:Y9	B:Y10	B:Y11	B:Y12	B:Y13	B:Y14	B:Y15	C:Y1	C:Y2	C:Y3	C:Y4	C:Y5	C:Y6	C:Y7	C:Y8	C:Y9	C:Y10	C:Y11	C:Y12	C:Y13	C:Y14	C:Y15
Male		12	14	17	13	17	9	12	11	13	17	9	9	18	8	11	23	26	22	24	16	14	12	20	8	19	24	18	25	18	23	6	14	5	11	7	15	14	17	10	22	16	12	24	19	15
Female		13	7	12	10	12	9	11	5	6	6	9	6	10	11	13	13	22	13	20	12	13	15	11	14	15	24	26	24	19	20	17	15	14	20	10	9	6	11	19	18	9	11	8	15	15
Ki67 Day 60
	X-Title	Data Set-A															Data Set-B															Data Set-C
		A:Y1	A:Y2	A:Y3	A:Y4	A:Y5	A:Y6	A:Y7	A:Y8	A:Y9	A:Y10	A:Y11	A:Y12	A:Y13	A:Y14	A:Y15	B:Y1	B:Y2	B:Y3	B:Y4	B:Y5	B:Y6	B:Y7	B:Y8	B:Y9	B:Y10	B:Y11	B:Y12	B:Y13	B:Y14	B:Y15	C:Y1	C:Y2	C:Y3	C:Y4	C:Y5	C:Y6	C:Y7	C:Y8	C:Y9	C:Y10	C:Y11	C:Y12	C:Y13	C:Y14	C:Y15
Male		2	2	2	4	6	1	2	4	4	4	4	4	4	3	4	8	9	3	8	7	3	8	9	13	6	9	11	12	13	8	5	2	4	5	3	3	2	3	4	1	4	5	2	2	1
Female		10	16	12	8	4	9	4	4	4	8	7	8	10	6	5	7	14	7	12	4	7	14	5	6	11	8	6	6	7	14	8	10	5	14	12	4	8	11	7	8	1	4	4	4	3
PCNA Day 5
X-Title	Wildtype															Maternal Mutant															Paternal Mutant
	A:Y1	A:Y2	A:Y3	A:Y4	A:Y5	A:Y6	A:Y7	A:Y8	A:Y9	A:Y10	A:Y11	A:Y12	A:Y13	A:Y14	A:Y15	B:Y1	B:Y2	B:Y3	B:Y4	B:Y5	B:Y6	B:Y7	B:Y8	B:Y9	B:Y10	B:Y11	B:Y12	B:Y13	B:Y14	B:Y15	C:Y1	C:Y2	C:Y3	C:Y4	C:Y5	C:Y6	C:Y7	C:Y8	C:Y9	C:Y10	C:Y11	C:Y12	C:Y13	C:Y14	C:Y15
	244	267	130	122	116	271	319	155	201	234	186	168	199	207	250	215	293	322	306	264	339	425	188	249	419	347	244	305	265	232	292	260	176	208	253	235	311	348	209	323	298	159	287	221	317
PCNA Day 10
X-Title	Data Set-A															Data Set-B															Data Set-C
	A:Y1	A:Y2	A:Y3	A:Y4	A:Y5	A:Y6	A:Y7	A:Y8	A:Y9	A:Y10	A:Y11	A:Y12	A:Y13	A:Y14	A:Y15	B:Y1	B:Y2	B:Y3	B:Y4	B:Y5	B:Y6	B:Y7	B:Y8	B:Y9	B:Y10	B:Y11	B:Y12	B:Y13	B:Y14	B:Y15	C:Y1	C:Y2	C:Y3	C:Y4	C:Y5	C:Y6	C:Y7	C:Y8	C:Y9	C:Y10	C:Y11	C:Y12	C:Y13	C:Y14	C:Y15
	76	92	105	132	113	89	80	131	79	155	100	77	86	74	56	174	208	191	483	182	183	242	313	266	314	239	120	252	181	268	75	84	83	100	106	109	90	154	74	90	80	77	78	69	94
PCNA Day 15
X-Title	Data Set-A															Data Set-B															Data Set-C
	A:Y1	A:Y2	A:Y3	A:Y4	A:Y5	A:Y6	A:Y7	A:Y8	A:Y9	A:Y10	A:Y11	A:Y12	A:Y13	A:Y14	A:Y15	B:Y1	B:Y2	B:Y3	B:Y4	B:Y5	B:Y6	B:Y7	B:Y8	B:Y9	B:Y10	B:Y11	B:Y12	B:Y13	B:Y14	B:Y15	C:Y1	C:Y2	C:Y3	C:Y4	C:Y5	C:Y6	C:Y7	C:Y8	C:Y9	C:Y10	C:Y11	C:Y12	C:Y13	C:Y14	C:Y15
	68	84	81	57	67	50	107	100	89	91	84	83	69	75	97	56	43	46	36	107	39	68	80	120	127	83	98	96	63	69	58	41	27	76	28	73	73	45	76	42	26	36	19	78	29
PCNA Day 20
X-Title	Data Set-A															Data Set-B															Data Set-C
	A:Y1	A:Y2	A:Y3	A:Y4	A:Y5	A:Y6	A:Y7	A:Y8	A:Y9	A:Y10	A:Y11	A:Y12	A:Y13	A:Y14	A:Y15	B:Y1	B:Y2	B:Y3	B:Y4	B:Y5	B:Y6	B:Y7	B:Y8	B:Y9	B:Y10	B:Y11	B:Y12	B:Y13	B:Y14	B:Y15	C:Y1	C:Y2	C:Y3	C:Y4	C:Y5	C:Y6	C:Y7	C:Y8	C:Y9	C:Y10	C:Y11	C:Y12	C:Y13	C:Y14	C:Y15
	24	19	13	25	16	24	36	28	39	33	14	20	37	21	21	57	52	38	89	46	40	58	34	59	37	77	83	110	84	109	23	17	37	41	25	18	21	29	21	21	17	24	17	18	15
PCNA Day 30
	X-Title	Data Set-A															Data Set-B															Data Set-C
		A:Y1	A:Y2	A:Y3	A:Y4	A:Y5	A:Y6	A:Y7	A:Y8	A:Y9	A:Y10	A:Y11	A:Y12	A:Y13	A:Y14	A:Y15	B:Y1	B:Y2	B:Y3	B:Y4	B:Y5	B:Y6	B:Y7	B:Y8	B:Y9	B:Y10	B:Y11	B:Y12	B:Y13	B:Y14	B:Y15	C:Y1	C:Y2	C:Y3	C:Y4	C:Y5	C:Y6	C:Y7	C:Y8	C:Y9	C:Y10	C:Y11	C:Y12	C:Y13	C:Y14	C:Y15
Male		15	14	12	16	12	13	17	17	10	12	8	12	14	15	12	11	8	11	11	7	7	12	9	7	6	24	41	39	44	24	9	11	7	7	8	6	8	8	5	14	25	22	19	61	34
Female		10	5	3	11	4	5	4	2	5	4	5	9	10	7	8	7	7	7	13	12	4	7	9	5	8	17	5	7	18	5	10	8	5	8	5	14	7	6	10	12	0	1	0	0	3
PCNA Day 60
	X-Title	Data Set-A															Data Set-B															Data Set-C
		A:Y1	A:Y2	A:Y3	A:Y4	A:Y5	A:Y6	A:Y7	A:Y8	A:Y9	A:Y10	A:Y11	A:Y12	A:Y13	A:Y14	A:Y15	B:Y1	B:Y2	B:Y3	B:Y4	B:Y5	B:Y6	B:Y7	B:Y8	B:Y9	B:Y10	B:Y11	B:Y12	B:Y13	B:Y14	B:Y15	C:Y1	C:Y2	C:Y3	C:Y4	C:Y5	C:Y6	C:Y7	C:Y8	C:Y9	C:Y10	C:Y11	C:Y12	C:Y13	C:Y14	C:Y15
Male		0	2	0	1	1	0	0	1	1	0	3	2	0	3	3	0	2	1	1	0	2	1	1	1	0	1	3	1	2	1	0	0	0	0	2	0	1	2	2	1	0	1	0	1	3
Female		7	3	2	5	4	1	2	3	4	2	5	1	4	3	3	8	1	1	6	3	3	7	8	10	7	3	3	4	3	2	6	4	7	8	2	4	7	2	4	3	0	2	0	1	4
Igf2 Day 5
	X-Title	Wildtype				Maternal Mutant				Paternal Mutant
		A:Y1	A:Y2	A:Y3	A:Y4	B:Y1	B:Y2	B:Y3	B:Y4	C:Y1	C:Y2	C:Y3	C:Y4
Day 5		1.20167	0.904403	1.33333	0.560597	3.28305	0.474683	2.66667	0.263347	0.923406	0.662061	1.11345	1.0035
Igf2 Day 10
	X-Title	Wildtype				Maternal Mutant				Paternal Mutant
		A:Y1	A:Y2	A:Y3	A:Y4	B:Y1	B:Y2	B:Y3	B:Y4	C:Y1	C:Y2	C:Y3	C:Y4
Day 10		1.19397	1.01099	1.03941	0.755637	2.45507	0.936767	0.740085	0.719847	1.41987	0.596982	0.983341	0.428023
Igf2 Day 15
	X-Title	Wildtype				Maternal Mutant				Paternal Mutant
		A:Y1	A:Y2	A:Y3	A:Y4	B:Y1	B:Y2	B:Y3	B:Y4	C:Y1	C:Y2	C:Y3	C:Y4
Day 15		1.26575	1.3195	0.687768	0.726982	3.43425	0.632878	0.22221	0.4383	1.70526	0.378928	1.56916	1.53687
Igf2 Day 20
	X-Title	Wildtype				Maternal Mutant				Paternal Mutant
		A:Y1	A:Y2	A:Y3	A:Y4	B:Y1	B:Y2	B:Y3	B:Y4	C:Y1	C:Y2	C:Y3	C:Y4
Day 20		0	2.15051		0.849494	9.41314	13.974	19.7623	20.0381	0	1.88515	1.57426	1.9652
Igf2 Day 30
	X-Title	Wildtype				Maternal Mutant				Paternal Mutant
		A:Y1	A:Y2	A:Y3	A:Y4	B:Y1	B:Y2	B:Y3	B:Y4	C:Y1	C:Y2	C:Y3	C:Y4
Male		0	5.9e-05	0	0	0	0	0	0.003002	0	0	0	0
Female		0	0	0	0	0.004304	0.000139	0.000405	0.002981	0	0	4.63e-05	0
Igf2 Day 60
	X-Title	Wildtype				Maternal Mutant				Paternal Mutant
		A:Y1	A:Y2	A:Y3	A:Y4	B:Y1	B:Y2	B:Y3	B:Y4	C:Y1	C:Y2	C:Y3	C:Y4
Male		0	0	0	0	0	0	0	0	0	0	0	0
Female		0	0	0	0	3.97e-05	2.22e-05	6.59e-05	0.000151	0.000296	3.68e-05	7.89e-05	5.77e-05
Igf1 Day 5
X-Title	Wildtype				Maternal Mutant				Paternal Mutant
	A:Y1	A:Y2	A:Y3	A:Y4	B:Y1	B:Y2	B:Y3	B:Y4	C:Y1	C:Y2	C:Y3	C:Y4
	0.388081	0.704382	0.786997	2.12054	0.910311	0.837657	0.803534	1.17644	1.10529	0.680389	0.891577	0.955568
Igf1 Day 10
X-Title	Wildtype				Maternal Mutant				Paternal Mutant
	A:Y1	A:Y2	A:Y3	A:Y4	B:Y1	B:Y2	B:Y3	B:Y4	C:Y1	C:Y2	C:Y3	C:Y4
	0.444079	1.6805	1.25605	0.619377	0.316196	0.531775	0.581919	0.45974	0.472665	0.485953	0.558214	0.573907
Igf1 Day 15
X-Title	Wildtype				Maternal Mutant				Paternal Mutant
	A:Y1	A:Y2	A:Y3	A:Y4	B:Y1	B:Y2	B:Y3	B:Y4	C:Y1	C:Y2	C:Y3	C:Y4
	1.18756	1.28165	0.383686	1.14711	0.682074	0.482299	0.715984	0.56175	0.79996	1.11574	0.857376	1.41225
Igf1 Day 20
X-Title	Wildtype				Maternal Mutant				Paternal Mutant
	A:Y1	A:Y2	A:Y3	A:Y4	B:Y1	B:Y2	B:Y3	B:Y4	C:Y1	C:Y2	C:Y3	C:Y4
	1.31821	1.10082	0.746692	0.834269	0.696688	0.845915	0.845915	1.10082	0.971701	0.794757	0.632258	0.654554
Igf1 Day 30
	X-Title	Wildtype				Maternal Mutant				Paternal Mutant
		A:Y1	A:Y2	A:Y3	A:Y4	B:Y1	B:Y2	B:Y3	B:Y4	C:Y1	C:Y2	C:Y3	C:Y4
Male		0.845416	0.725845	1.37338	1.05536	1.11553	1.22921	0.772567	1.25504	1.09258	1.01237	0.839576	0.957758
Female		1.05691	1.06426	1.0496	0.829232	1.13276	1.16461	1.06426	0.965834	1.3659	1.70509	1.29222	0.846655
Igf1 Day 60
	X-Title	Wildtype				Maternal Mutant				Paternal Mutant
		A:Y1	A:Y2	A:Y3	A:Y4	B:Y1	B:Y2	B:Y3	B:Y4	C:Y1	C:Y2	C:Y3	C:Y4
Male		0.945706	0.87628	1.33743	0.840584	1.18877	0.992723	0.888512	0.992723	1.94459	1.13246	0.952284	0.965577
Female		0.934785	0.813778	0.974482	1.27696	0.733418	0.813778	1.19144	0.866161	1.03005	0.842476	1.11939	1.21647
Igf1r Day 5
X-Title	Wildtype				Maternal Mutant				Paternal Mutant
	A:Y1	A:Y2	A:Y3	A:Y4	B:Y1	B:Y2	B:Y3	B:Y4	C:Y1	C:Y2	C:Y3	C:Y4
	0.749091	1.13541	1.16733	0.948167	0.791803	0.961403	0.897021	0.612683	0.670456	0.544579	0.897021	0.608451
Igf1r Day 10
X-Title	Wildtype				Maternal Mutant				Paternal Mutant
	A:Y1	A:Y2	A:Y3	A:Y4	B:Y1	B:Y2	B:Y3	B:Y4	C:Y1	C:Y2	C:Y3	C:Y4
	1.13878	0.839435	1.1467	0.875082	0.581355	1.76234	1.09239	0.523946	0.899684	0.631778	0.810841	1.16271
Igf1r Day 15
X-Title	Wildtype				Maternal Mutant				Paternal Mutant
	A:Y1	A:Y2	A:Y3	A:Y4	B:Y1	B:Y2	B:Y3	B:Y4	C:Y1	C:Y2	C:Y3	C:Y4
	1.02976	1.12686	0.915298	0.928075	1.11135	1.23312	0.954167	1.34939	0.693666	1.45631	1.01559	0.713168
Igf1r Day 20
X-Title	Wildtype				Maternal Mutant				Paternal Mutant
	A:Y1	A:Y2	A:Y3	A:Y4	B:Y1	B:Y2	B:Y3	B:Y4	C:Y1	C:Y2	C:Y3	C:Y4
	0.611399	1.30151	0.94618	1.14091	0.59468	0.812357	1.10971	1.29252	0.66905	1.48472	3.16057	1.01409
Igf1r Day 30
	X-Title	Wildtype				Maternal Mutant				Paternal Mutant
		A:Y1	A:Y2	A:Y3	A:Y4	B:Y1	B:Y2	B:Y3	B:Y4	C:Y1	C:Y2	C:Y3	C:Y4
Male		0.763685	0.457249	1.07255	1.70651	0.812844	1.19835	0.62462	1.27549	0.747969	0.62462	0.980134	1.06515
Female		0.938049	0.833778	1.18734	1.04083	1.22921	1.65604	0.851298	0.741098	1.55588	0.851298	0.799813	0.730895
Igf1r Day 60
	X-Title	Wildtype				Maternal Mutant				Paternal Mutant
		A:Y1	A:Y2	A:Y3	A:Y4	B:Y1	B:Y2	B:Y3	B:Y4	C:Y1	C:Y2	C:Y3	C:Y4
Male		0.466837	1.11033	1.24919	1.17364	0.966601	0.633313	0.89564	1.02171	0.790585	0.68349	0.853221	1.38606
Female		0.998008	1.04763	1.05491	0.899455	0.905711	0.766907	1.28978	1.55522	0.810634	1.27202	1.25451	1.06225
Beta-catenin Day 5
X-Title	Data Set-A				Data Set-B				Data Set-C
	A:Y1	A:Y2	A:Y3	A:Y4	B:Y1	B:Y2	B:Y3	B:Y4	C:Y1	C:Y2	C:Y3	C:Y4
	0.689196	1.20831	0.825297	1.2772	0.878422	1.57242	1.28608	1.54006	1.29503	0.903118	1.07399	0.981449
Beta-catenin Day 10
X-Title	Data Set-A				Data Set-B				Data Set-C
	A:Y1	A:Y2	A:Y3	A:Y4	B:Y1	B:Y2	B:Y3	B:Y4	C:Y1	C:Y2	C:Y3	C:Y4
	0.726883	0.972516	1.08658	1.21402	1.23097	1.02797	1.53666	0.986092	0.752516	0.789929	0.747318	0.590412
Beta-catenin Day 15
X-Title	Data Set-A				Data Set-B				Data Set-C
	A:Y1	A:Y2	A:Y3	A:Y4	B:Y1	B:Y2	B:Y3	B:Y4	C:Y1	C:Y2	C:Y3	C:Y4
	0.998378	1.04078	0.845372	1.11547	1.01232	0.730856	0.654134	1.19554	1.0553	0.833733	0.991482	0.799771
Beta-catenin Day 20
X-Title	Data Set-A				Data Set-B				Data Set-C
	A:Y1	A:Y2	A:Y3	A:Y4	B:Y1	B:Y2	B:Y3	B:Y4	C:Y1	C:Y2	C:Y3	C:Y4
	1.33067	0.980881	0.651642	1.03681	0.89636	0.940924	0.890169	1.25019	0.987704	0.908873	1.16647	0.836334
Beta-catenin Day 30
	X-Title	Data Set-A				Data Set-B				Data Set-C
		A:Y1	A:Y2	A:Y3	A:Y4	B:Y1	B:Y2	B:Y3	B:Y4	C:Y1	C:Y2	C:Y3	C:Y4
Male		0.798085	0.671107	1.37042	1.16039	0.719274	0.770899	0.792572	1.43855	1.01721	0.96903	1.01018	0.936022
Female		0.706501	0.881946	1.35544	1.05611	1.8261	1.36487	0.794854	1.30927	1.26467	1.50396	1.20477	0.846019
Beta-catenin Day 60
	X-Title	Data Set-A				Data Set-B				Data Set-C
		A:Y1	A:Y2	A:Y3	A:Y4	B:Y1	B:Y2	B:Y3	B:Y4	C:Y1	C:Y2	C:Y3	C:Y4
Male		1.11592	0.783622	1.18775	0.912711	0.925452	0.778209	0.881621	0.91906	1.04843	0.998774	0.70624	1.034
Female		0.781875	0.879655	1.13682	1.20165	0.996547	0.969297	1.06069	1.34258	1.03887	0.923389	0.891935	1.16879
Cyclin D1 Day 5
X-Title	Data Set-A				Data Set-B				Data Set-C
	A:Y1	A:Y2	A:Y3	A:Y4	B:Y1	B:Y2	B:Y3	B:Y4	C:Y1	C:Y2	C:Y3	C:Y4
	0.47259	0.951754	0.645577	1.93008	0.951754	1.37427	1.14763	1.60065	1.48315	0.800326	1.623	1.29115
Cyclin D1 Day 10
X-Title	Data Set-A				Data Set-B				Data Set-C
	A:Y1	A:Y2	A:Y3	A:Y4	B:Y1	B:Y2	B:Y3	B:Y4	C:Y1	C:Y2	C:Y3	C:Y4
	0.666989	1.02508	1.11399	1.19394	1.03939	0.755621	0.990161	0.798705	0.771498	0.923853	0.82116	0.516104
Cyclin D1 Day 15
X-Title	Data Set-A				Data Set-B				Data Set-C
	A:Y1	A:Y2	A:Y3	A:Y4	B:Y1	B:Y2	B:Y3	B:Y4	C:Y1	C:Y2	C:Y3	C:Y4
	1.0645	0.93964	0.870659	1.1252	0.993216	0.70231	0.535953	0.933149	0.946175	0.712114	1.59127	1.18935
Cyclin D1 Day 20
X-Title	Data Set-A				Data Set-B				Data Set-C
	A:Y1	A:Y2	A:Y3	A:Y4	B:Y1	B:Y2	B:Y3	B:Y4	C:Y1	C:Y2	C:Y3	C:Y4
	2.35854	0.649722	0.488996	0.502743	0.636351	1.2379	0.610428	1.57778	0.869281	0.672634	0.899936	0.893719
Cyclin D1 Day 30
	X-Title	Data Set-A				Data Set-B				Data Set-C
		A:Y1	A:Y2	A:Y3	A:Y4	B:Y1	B:Y2	B:Y3	B:Y4	C:Y1	C:Y2	C:Y3	C:Y4
Male		0.89191	0.635063	1.35188	1.12114	0.592534	1.17688	1.01043	1.26135	1.06804	0.855578	1.17688	2.25788
Female		1.03892	1.39966	0.861593	0.699831	5.6768	2.87802	0.885815	0.87362	2.09228	1.67606	2.28957	0.75006
Cyclin D1 Day 60
	X-Title	Data Set-A				Data Set-B				Data Set-C
		A:Y1	A:Y2	A:Y3	A:Y4	B:Y1	B:Y2	B:Y3	B:Y4	C:Y1	C:Y2	C:Y3	C:Y4
Male		0.889466	0.871161	1.41521	0.824168	0.812822	0.768976	0.927238	0.727496	1.02173	0.812822	0.742782	1.62564
Female		0.766512	1.15379	0.917882	1.16182	0.618301	0.766512	1.01845	1.14582	0.782618	0.671929	1.06909	1.13791
Cyp3a11 Day 5
X-Title	Data Set-A				Data Set-B				Data Set-C
	A:Y1	A:Y2	A:Y3	A:Y4	B:Y1	B:Y2	B:Y3	B:Y4	C:Y1	C:Y2	C:Y3	C:Y4
	0.647898	0.713922	1.09721	1.54097	0.617212	0.229067	0.718888	0.074523	0.689604	0.219735	0.464528	0.282014
Cyp3a11 Day 10
X-Title	Data Set-A				Data Set-B				Data Set-C
	A:Y1	A:Y2	A:Y3	A:Y4	B:Y1	B:Y2	B:Y3	B:Y4	C:Y1	C:Y2	C:Y3	C:Y4
	1.56027	0.633667	1.07311	0.732955	2.83195	1.00125	0.390068	0.544044	0.780135	0.624943	1.23268	0.712912
Cyp3a11 Day 15
X-Title	Data Set-A				Data Set-B				Data Set-C
	A:Y1	A:Y2	A:Y3	A:Y4	B:Y1	B:Y2	B:Y3	B:Y4	C:Y1	C:Y2	C:Y3	C:Y4
	0.844078	1.35233	0.879922	0.923669	2.10738	0.734812	0.09249	0.163283	0.750253	0.501892	1.91248	4.01513
Cyp3a11 Day 20
X-Title	Data Set-A				Data Set-B				Data Set-C
	A:Y1	A:Y2	A:Y3	A:Y4	B:Y1	B:Y2	B:Y3	B:Y4	C:Y1	C:Y2	C:Y3	C:Y4
	0.692794	1.05738	0.669195	1.58063	0.959595	2.88885	0.578544	1.44443	1.31996	1.0073	0.503652	0.420593
Cyp3a11 Day 30
	X-Title	Data Set-A				Data Set-B				Data Set-C
		A:Y1	A:Y2	A:Y3	A:Y4	B:Y1	B:Y2	B:Y3	B:Y4	C:Y1	C:Y2	C:Y3	C:Y4
Male		0.682282	0.687027	1.04134	1.58935	1.4625	1.51408	1.57837	1.16347	0.912843	1.04134	1.06322	0.794676
Female		0.999833	1.70499	0.381501	0.91368	0.888695	0.726866	0.752498	0.87646	0.959105	0.706989	0.287127	1.24812
Cyp3a11 Day 60
	X-Title	Data Set-A				Data Set-B				Data Set-C
		A:Y1	A:Y2	A:Y3	A:Y4	B:Y1	B:Y2	B:Y3	B:Y4	C:Y1	C:Y2	C:Y3	C:Y4
Male		1.41936	0.481376	0.58855	1.51072	0.760614	0.626435	1.78415	1.27036	1.16897	1.12915	1.26158	1.18529
Female		1.03192	0.714662	1.01771	1.2357	1.38064	1.12922	1.14499	0.0746007	0.936488	0.572494	1.41945	0.798482
Cyp2b10 Day 5
X-Title	Data Set-A				Data Set-B				Data Set-C
	A:Y1	A:Y2	A:Y3	A:Y4	B:Y1	B:Y2	B:Y3	B:Y4	C:Y1	C:Y2	C:Y3	C:Y4
	4	0	0	0	0	0.952638	0	0	1.06437	0	2.96905	0
Cyp2b10 Day 10
X-Title	Data Set-A				Data Set-B				Data Set-C
	A:Y1	A:Y2	A:Y3	A:Y4	B:Y1	B:Y2	B:Y3	B:Y4	C:Y1	C:Y2	C:Y3	C:Y4
	1.0992	2.9008	0	0	0.782657	0.212635	0	0	0.833037	3.64635	0	0
Cyp2b10 Day 15
X-Title	Data Set-A				Data Set-B				Data Set-C
	A:Y1	A:Y2	A:Y3	A:Y4	B:Y1	B:Y2	B:Y3	B:Y4	C:Y1	C:Y2	C:Y3	C:Y4
	1.74562	0.304336	1.51965	0.430396	0.352022	0	0	0.252392	1.37911	0.259488	2.0759	0.656896
Cyp2b10 Day 20
X-Title	Data Set-A				Data Set-B				Data Set-C
	A:Y1	A:Y2	A:Y3	A:Y4	B:Y1	B:Y2	B:Y3	B:Y4	C:Y1	C:Y2	C:Y3	C:Y4
	0	1.12144	0	2.87856	3.04269	1.7355	0	0	1.7967	0.596812	0.83819	0.252674
Cyp2b10 Day 30
	X-Title	Data Set-A				Data Set-B				Data Set-C
		A:Y1	A:Y2	A:Y3	A:Y4	B:Y1	B:Y2	B:Y3	B:Y4	C:Y1	C:Y2	C:Y3	C:Y4
Male		0.326355	0.843531	1.99241	0.837705	1.97865	2.28868	2.00627	3.64145	0.935957	0.257834	0.421766	0.689926
Female		0.990898	1.05468	0.388721	1.5657	1.40134	0.715393	0.695831	0.874668	0.720369	1.45076	0.311393	1.44074
Cyp2b10 Day 60
	X-Title	Data Set-A				Data Set-B				Data Set-C
		A:Y1	A:Y2	A:Y3	A:Y4	B:Y1	B:Y2	B:Y3	B:Y4	C:Y1	C:Y2	C:Y3	C:Y4
Male		1.70413	0	0	2.29587	0	0	0	0	1.61221	0	0	0
Female		0.361083	0.659938	1.31988	1.6591	1.67064	1.17316	0.392402	0.105141	1.6591	0.397879	0.615744	0.979694
Cyp2c29 Day 5
X-Title	Data Set-A				Data Set-B				Data Set-C
	A:Y1	A:Y2	A:Y3	A:Y4	B:Y1	B:Y2	B:Y3	B:Y4	C:Y1	C:Y2	C:Y3	C:Y4
	0.534801	0.34086	2.70759	0.416744	0.252908	0.278783	0.254774	0.212726	0.307147	0.185234	0.215712	1.81128
Cyp2c29 Day 10
X-Title	Data Set-A				Data Set-B				Data Set-C
	A:Y1	A:Y2	A:Y3	A:Y4	B:Y1	B:Y2	B:Y3	B:Y4	C:Y1	C:Y2	C:Y3	C:Y4
	0.502005	2.00802	0.137337	1.35264	0.05133	0.038894	0.050966	0.298488	0.997065	1.05392	0.584705	0.653283
Cyp2c29 Day 15
X-Title	Data Set-A				Data Set-B				Data Set-C
	A:Y1	A:Y2	A:Y3	A:Y4	B:Y1	B:Y2	B:Y3	B:Y4	C:Y1	C:Y2	C:Y3	C:Y4
	1.54261	0.67613	1.2617	0.519564	0.140183	0.151288	0.267085	0.081637	1.60811	0.157714	0.936513	0.553007
Cyp2c29 Day 20
X-Title	Data Set-A				Data Set-B				Data Set-C
	A:Y1	A:Y2	A:Y3	A:Y4	B:Y1	B:Y2	B:Y3	B:Y4	C:Y1	C:Y2	C:Y3	C:Y4
	0.824716	0.883909	0.547895	1.74348	1.00137	1.21585	0.415226	1.5073	1.26749	0.448124	0.591303	0.688711
Cyp2c29 Day 30
	X-Title	Data Set-A				Data Set-B				Data Set-C
		A:Y1	A:Y2	A:Y3	A:Y4	B:Y1	B:Y2	B:Y3	B:Y4	C:Y1	C:Y2	C:Y3	C:Y4
Male		0.087799	0.26801	2.39555	1.24864	0.586563	1.04998	0.554923	0.450737	1.01421	1.22294	0.463409	0.806841
Female		1.54327	1.4907	0.251041	0.714988	1.63126	1.39087	1.02526	0.804404	1.86089	1.26224	0.263521	1.00416
Cyp2c29 Day 60
	X-Title	Data Set-A				Data Set-B				Data Set-C
		A:Y1	A:Y2	A:Y3	A:Y4	B:Y1	B:Y2	B:Y3	B:Y4	C:Y1	C:Y2	C:Y3	C:Y4
Male		1.12363	0.139484	0.834028	1.90286	1.46223	0.875493	2.72861	1.10051	1.4421	1.21265	2.70976	2.72861
Female		0.761996	0.542561	0.725907	1.96954	1.25515	1.20402	1.54527	0.142384	1.30845	1.17924	2.96464	1.929
Cyp3a16 Day 5
X-Title	Data Set-A				Data Set-B				Data Set-C
	A:Y1	A:Y2	A:Y3	A:Y4	B:Y1	B:Y2	B:Y3	B:Y4	C:Y1	C:Y2	C:Y3	C:Y4
	0.758232	0.423582	1.63661	1.18158	1.17341	0.183101	0.479869	0.049061	0.400733	0.211791	0.266224	0.184375
Cyp3a16 Day 10
X-Title	Data Set-A				Data Set-B				Data Set-C
	A:Y1	A:Y2	A:Y3	A:Y4	B:Y1	B:Y2	B:Y3	B:Y4	C:Y1	C:Y2	C:Y3	C:Y4
	1.03593	1.63686	0.373954	0.953253	0.790551	0.206031	1.24051	0.914421	0.551308	0.758348	0.27375	1.18176
Cyp3a16 Day 15
X-Title	Data Set-A				Data Set-B				Data Set-C
	A:Y1	A:Y2	A:Y3	A:Y4	B:Y1	B:Y2	B:Y3	B:Y4	C:Y1	C:Y2	C:Y3	C:Y4
	1.99955	0.742096	0.959049	0.299303	1.18894	0.870356	2.08446	1.64681	0.59447	0.124109	0.823407	0.248218
Cyp3a16 Day 20
X-Title	Data Set-A				Data Set-B				Data Set-C
	A:Y1	A:Y2	A:Y3	A:Y4	B:Y1	B:Y2	B:Y3	B:Y4	C:Y1	C:Y2	C:Y3	C:Y4
	0.815805	1.77313	0.976909	0.434159	0.761173	0.750694	0.771798	0.850448	0.468557	0.576861	0.468557	0.523512
Cyp3a16 Day 30
	X-Title	Data Set-A				Data Set-B				Data Set-C
		A:Y1	A:Y2	A:Y3	A:Y4	B:Y1	B:Y2	B:Y3	B:Y4	C:Y1	C:Y2	C:Y3	C:Y4
Male		0	0	0	0	0	0	0	0	0	0	0	0
Female		1.15526	1.95641	0.201411	0.686919	0.778199	0.75692	0.828293	0.155848	0.336391	2.11142	0.305281	1.43218
Cyp3a16 Day 60
	X-Title	Data Set-A				Data Set-B				Data Set-C
		A:Y1	A:Y2	A:Y3	A:Y4	B:Y1	B:Y2	B:Y3	B:Y4	C:Y1	C:Y2	C:Y3	C:Y4
Male		0	0	0	0	0	0	0	0	0	0	0	0
Female		0.0829514	0.265799	0.978342	2.67291	0.938488	1.34575	0.506421	0.189256	1.35511	0.682268	0.971584	0.736323
[truncated: 27 more columns]
